# Supplementary material for: Mast Cell Association with the Microenvironment of a Phosphaturic Mesenchymal Tumour Secreting Fibroblast Growth Factor 23
Source: Med Sci (Basel). 2025 Sep 16;13(3):195. doi: 10.3390/medsci13030195 (PMC12452509; doi:10.3390/medsci13030195)
Supplement: Supplementary file 1 [file medsci-13-00195-s001.zip]

Archive with 1 entries (1 files):
- medsci-3833758-supplementary.pdf
